# Supplementary material for: Simultaneous Enhancement of Mildew Resistance and Dimensional Stability of Bamboo with a Facile One-Step In Situ Growth of ZnO/TA/Ag Composites
Source: Molecules. 2026 May 19;31(10):1737. doi: 10.3390/molecules31101737 (PMC13209443; doi:10.3390/molecules31101737)
Supplement: Supplementary file 1 [file molecules-31-01737-s001.zip]

Archive with 1 entries (1 files):
- molecules-4309144-supplementary.pdf
